# Supplementary material for: The Impact of Previous Comorbidities on New Comorbidities and Medications after a Mild SARS-CoV-2 Infection in a Lithuanian Cohort
Source: J Clin Med. 2024 Jan 22;13(2):623. doi: 10.3390/jcm13020623 (PMC10816360; doi:10.3390/jcm13020623)
Supplement: Supplementary file 1 [file jcm-13-00623-s001.zip]

Archive with 1 entries (1 files):
- jcm-2818971-supplementary.pdf
